# Supplementary material for: Angio-Long Noncoding RNA MALAT1 (rs3200401) and MIAT (rs1061540) Gene Variants in Ovarian Cancer
Source: Epigenomes. 2024 Jan 29;8(1):5. doi: 10.3390/epigenomes8010005 (PMC10885055; doi:10.3390/epigenomes8010005)
Supplement: Supplementary file 1 [file epigenomes-08-00005-s001.zip]

Archive with 1 entries (1 files):
- epigenomes-2752395-supplementary.pdf
